# Supplementary material for: A Functional Yeast-Based Screen Identifies the Host Microtubule Cytoskeleton as a Target of Numerous Chlamydia pneumoniae Proteins
Source: Int J Mol Sci. 2023 Apr 20;24(8):7618. doi: 10.3390/ijms24087618 (PMC10142024; doi:10.3390/ijms24087618)
Supplement: Supplementary file 1 [file ijms-24-07618-s001.zip]

Archive with 27 entries (16 files):
- 3 - Supp Figures and movies/
- 3 - Supp Figures and movies/Supp Figures Supp FINAL.pdf
- __MACOSX/
- __MACOSX/3 - Supp Figures and movies/
- __MACOSX/3 - Supp Figures and movies/._Supp Figures Supp FINAL.pdf
- 3 - Supp Figures and movies/.DS_Store
- __MACOSX/3 - Supp Figures and movies/._.DS_Store
- 3 - Supp Figures and movies/Movies/
- 3 - Supp Figures and movies/Movies/M1/
- 3 - Supp Figures and movies/Movies/M1/Movie 1 FINAL.avi
- __MACOSX/3 - Supp Figures and movies/Movies/
- __MACOSX/3 - Supp Figures and movies/Movies/M1/
- __MACOSX/3 - Supp Figures and movies/Movies/M1/._Movie 1 FINAL.avi
- __MACOSX/3 - Supp Figures and movies/Movies/._M1
- 3 - Supp Figures and movies/Movies/M2/
- 3 - Supp Figures and movies/Movies/M2/Movie 2 FINAL.avi
- __MACOSX/3 - Supp Figures and movies/Movies/M2/
- __MACOSX/3 - Supp Figures and movies/Movies/M2/._Movie 2 FINAL.avi
- __MACOSX/3 - Supp Figures and movies/Movies/._M2
- 3 - Supp Figures and movies/Movies/M3/
- 3 - Supp Figures and movies/Movies/M3/Movie 3 FINAL.avi
- __MACOSX/3 - Supp Figures and movies/Movies/M3/
- __MACOSX/3 - Supp Figures and movies/Movies/M3/._Movie 3 FINAL.avi
- __MACOSX/3 - Supp Figures and movies/Movies/._M3
- __MACOSX/3 - Supp Figures and movies/._Movies
- 3 - Supp Figures and movies/~$pp Figures Supp FINAL.docx
- __MACOSX/3 - Supp Figures and movies/._~$pp Figures Supp FINAL.docx
